# Supplementary material for: Transcription-dependent targeting of Hda1C to hyperactive genes mediates H4-specific deacetylation in yeast
Source: Nat Commun. 2019 Sep 19;10:4270. doi: 10.1038/s41467-019-12077-w (PMC6753149; doi:10.1038/s41467-019-12077-w)
Supplement: Supplementary file 4 — Source Data [file 41467_2019_12077_MOESM4_ESM.xlsx]

## Sheet: Fig 1a
Figure 1a	ChIP-qPCR	Raw data
	TEL(N.S)				G.S				G.S/TEL		H4ac/H3	Average	STDEV			TEL(N.S)				G.S				G.S/TEL		H3ac/H3	Average	STDEV
H3	TEL_H3_1		0.24256		GAL3_P_H3_1		0.73381		3.02527		26.124	21.2799	4.64805		H3	TEL_H3_1		0.24256		GAL3_P_H3_1		0.73381		3.02527		8.56627	7.76777	1.54575
	TEL_H3_2	WT	0.21157		GAL3_P_H3_2		0.77282		3.65279		20.859					TEL_H3_2		0.21157		GAL3_P_H3_2		0.77282		3.65279		8.75095
	TEL_H3_3		0.27939		GAL3_P_H3_3		1		3.57923		16.8565					TEL_H3_3		0.27939		GAL3_P_H3_3		1		3.57923		5.98608
	TEL_H3_4		0.26847		GAL3_P_H3_4		0.84353		3.14199		19.2589	17.3422	2.25635			TEL_H3_4		0.26847		GAL3_P_H3_4		0.84353		3.14199		18.4896	16.4907	1.87955
	TEL_H3_5	hda1Δ	0.2497		GAL3_P_H3_5		0.73473		2.94245		17.9122					TEL_H3_5		0.2497		GAL3_P_H3_5		0.73473		2.94245		14.7591
	TEL_H3_6		0.26573		GAL3_P_H3_6		0.77864		2.93019		14.8555					TEL_H3_6		0.26573		GAL3_P_H3_6		0.77864		2.93019		16.2234
H4ac	Tel_H4ac_1		0.00031		GAL3_P_H4ac_1		0.0245		79.0323						H3ac	TEL_H3AC_1		0.00307		GAL3_P_H3AC_1		0.07956		25.9153
	Tel_H4ac_2		0.00031		GAL3_P_H4ac_2		0.02362		76.1935							TEL_H3AC_2		0.00231		GAL3_P_H3AC_2		0.07384		31.9654
	Tel_H4ac_3		0.00045		GAL3_P_H4ac_3		0.02715		60.3333							TEL_H3AC_3		0.00282		GAL3_P_H3AC_3		0.06042		21.4255
	Tel_H4ac_4		0.00045		GAL3_P_H4ac_4		0.02723		60.5111							TEL_H3AC_4		0.0017		GAL3_P_H3AC_4		0.09876		58.0941
	Tel_H4ac_5		0.00051		GAL3_P_H4ac_5		0.02688		52.7059							TEL_H3AC_5		0.00243		GAL3_P_H3AC_5		0.10553		43.428
	Tel_H4ac_6		0.00051		GAL3_P_H4ac_6		0.0222		43.5294							TEL_H3AC_6		0.00186		GAL3_P_H3AC_6		0.08842		47.5376
H3	TEL_H3_1		0.24256		GAL3_O_H3_1		0.33438		1.37855		11.7936	17.167	5.48306		H3	TEL_H3_1		0.24256		GAL3_O_H3_1		0.33438		1.37855		6.48373	6.36236	0.298289
	TEL_H3_2		0.21157		GAL3_O_H3_2		0.27835		1.31564		22.7535					TEL_H3_2		0.21157		GAL3_O_H3_2		0.27835		1.31564		6.58083
	TEL_H3_3		0.27939		GAL3_O_H3_3		0.4519		1.61745		16.954					TEL_H3_3		0.27939		GAL3_O_H3_3		0.4519		1.61745		6.02252
	TEL_H3_4		0.26847		GAL3_O_H3_4		0.3521		1.31151		12.4539	13.8413	3.39441			TEL_H3_4		0.26847		GAL3_O_H3_4		0.3521		1.31151		19.6092	18.8363	1.46588
	TEL_H3_5		0.2497		GAL3_O_H3_5		0.28144		1.12711		17.7097					TEL_H3_5		0.2497		GAL3_O_H3_5		0.28144		1.12711		17.1457
	TEL_H3_6		0.26573		GAL3_O_H3_6		0.3316		1.24788		11.3604					TEL_H3_6		0.26573		GAL3_O_H3_6		0.3316		1.24788		19.7539
H4ac	Tel_H4ac_1		0.00031		GAL3_O_H4ac_1		0.00504		16.2581						H3ac	TEL_H3AC_1		0.00307		GAL3_O_H3AC_1		0.02744		8.93811
	Tel_H4ac_2		0.00031		GAL3_O_H4ac_2		0.00928		29.9355							TEL_H3AC_2		0.00231		GAL3_O_H3AC_2		0.02		8.65801
	Tel_H4ac_3		0.00045		GAL3_O_H4ac_3		0.01234		27.4222							TEL_H3AC_3		0.00282		GAL3_O_H3AC_3		0.02747		9.74113
	Tel_H4ac_4		0.00045		GAL3_O_H4ac_4		0.00735		16.3333							TEL_H3AC_4		0.0017		GAL3_O_H3AC_4		0.04372		25.7176
	Tel_H4ac_5		0.00051		GAL3_O_H4ac_5		0.01018		19.9608							TEL_H3AC_5		0.00243		GAL3_O_H3AC_5		0.04696		19.3251
	Tel_H4ac_6		0.00051		GAL3_O_H4ac_6		0.00723		14.1765							TEL_H3AC_6		0.00186		GAL3_O_H3AC_6		0.04585		24.6505
	TEL(N.S)				G.S				G.S/TEL		H3ac/H3	Average	STDEV			TEL(N.S)				G.S				G.S/TEL		H3ac/H3	Average	STDEV
H3	Tel_H3_1		0.90928		GAL3_P_H3_1		0.93142		1.02435		50.6974	48.4384	4.34442		H3	Tel_H3_1		1		GAL3_P_H3_1		0.81772		0.81772		45.2733	44.52	1.18486
	Tel_H3_2		0.90883		GAL3_P_H3_2		0.81772		0.89975		51.1879					Tel_H3_2		0.79777		GAL3_P_H3_2		0.85611		1.07313		43.1543
	Tel_H3_3		0.92843		GAL3_P_H3_3		1		1.07709		43.4299					Tel_H3_3		0.90928		GAL3_P_H3_3		0.93142		1.02435		45.1324
	Tel_H3_4		0.66791		GAL3_P_H3_4		0.8		1.19777		45.6619	46.1979	0.599664			Tel_H3_4		0.89752		GAL3_P_H3_4		0.76662		0.854154		51.1832	46.3889	4.62217
	Tel_H3_5		0.74795		GAL3_P_H3_5		0.44071		0.589224		46.8455					Tel_H3_5		0.67101		GAL3_P_H3_5		0.59732		0.89018		41.9606
	Tel_H3_6		0.67094		GAL3_P_H3_6		0.78715		1.1732		46.0862					Tel_H3_6		0.70316		GAL3_P_H3_6		0.56431		0.802534		46.0228
H4ac	2Tel_H4AC_1		0.00088		GAL3_P_2H4AC_1		0.0457		51.9318						H3ac	2Tel_H3AC_1		0.01006		GAL3_P_2H3AC_1		0.37243		37.0209
	2Tel_H4AC_2		0.00142		GAL3_P_2H4AC_2		0.0654		46.0563							2Tel_H3AC_2		0.00803		GAL3_P_2H3AC_2		0.37187		46.3101
	2Tel_H4AC_3		0.0009		GAL3_P_2H4AC_3		0.0421		46.7778							2Tel_H3AC_3		0.0051		GAL3_P_2H3AC_3		0.23578		46.2314
	2Tel_H4AC_4		0.00065		GAL3_P_2H4AC_4		0.03555		54.6923							2Tel_H3AC_4		0.00355		GAL3_P_2H3AC_4		0.1552		43.7183
	2Tel_H4AC_5		0.00239		GAL3_P_2H4AC_5		0.06597		27.6025							2Tel_H3AC_5		0.00712		GAL3_P_2H3AC_5		0.26595		37.3525
	2Tel_H4AC_6		0.00073		GAL3_P_2H4AC_6		0.03947		54.0685							2Tel_H3AC_6		0.00691		GAL3_P_2H3AC_6		0.25522		36.9349
H3	Tel_H3_1		0.90928		GAL3_O_H3_1		0.95001		1.04479		4.80739	5.07676	0.914592		H3	Tel_H3_1		1		GAL3_O_H3_1		0.75434		0.75434		3.58561	4.04776	0.421795
	Tel_H3_2		0.90883		GAL3_O_H3_2		0.75434		0.830012		4.3271					Tel_H3_2		0.72932		GAL3_O_H3_2		0.75321		1.03276		4.14568
	Tel_H3_3		0.92843		GAL3_O_H3_3		0.73615		0.792898		6.09578					Tel_H3_3		0.97201		GAL3_O_H3_3		0.8751		0.900299		4.41198
	Tel_H3_4		0.66791		GAL3_O_H3_4		0.5325		0.797263		14.2603	11.906	2.10213			Tel_H3_4		0.66791		GAL3_O_H3_4		0.5325		0.797263		5.86914	5.71364	0.68206
	Tel_H3_5		0.70247		GAL3_O_H3_5		0.40707		0.579484		11.2405					Tel_H3_5		0.67101		GAL3_O_H3_5		0.5172		0.770778		4.96725
	Tel_H3_6		0.67094		GAL3_O_H3_6		0.67467		1.00556		10.2172					Tel_H3_6		0.70316		GAL3_O_H3_6		0.40707		0.578915		6.30452
H4ac	2Tel_H4AC_1		0.00088		GAL3_O_2H4AC_1		0.00442		5.02273						H3ac	2Tel_H3AC_1		0.01006		GAL3_O_2H3AC_1		0.02721		2.70477
	2Tel_H4AC_2		0.00142		GAL3_O_2H4AC_2		0.0051		3.59155							2Tel_H3AC_2		0.00405		GAL3_O_2H3AC_2		0.01734		4.28148
	2Tel_H4AC_3		0.0009		GAL3_O_2H4AC_3		0.00435		4.83333							2Tel_H3AC_3		0.00681		GAL3_O_2H3AC_3		0.02705		3.9721
	2Tel_H4AC_4		0.00065		GAL3_O_2H4AC_4		0.00739		11.3692							2Tel_H3AC_4		0.00424		GAL3_O_2H3AC_4		0.01984		4.67925
	2Tel_H4AC_5		0.00183		GAL3_O_2H4AC_5		0.01192		6.51366							2Tel_H3AC_5		0.00712		GAL3_O_2H3AC_5		0.02726		3.82865
	2Tel_H4AC_6		0.00073		GAL3_O_2H34AC_6		0.0075		10.274							2Tel_H3AC_6		0.00691		GAL3_O_2H3AC_6		0.02522		3.64978

## Sheet: Fig 1b
Figure 1b	ChIP-qPCR	Raw data
	TEL(N.S)				G.S				G.S/TEL		H4ac/H3	Average	STDEV			TEL(N.S)				G.S				G.S/TEL		H4ac/H3	Average	STDEV
H3	TEL_H3_1		0.24256		YEF3_P_H3_1		0.0203		0.0836906		78.6306	73.9669	8.95114		H3	TEL_H3_1		0.24256		2YEF3_P_H3_1		0.0204		0.0841029		68.4364	65.2135	3.76851
	TEL_H3_2	WT	0.21157		YEF3_P_H3_2		0.0204		0.096422		79.6231					TEL_H3_2		0.21157		2YEF3_P_H3_2		0.02292		0.108333		66.1341
	TEL_H3_3		0.27939		YEF3_P_H3_3		0.02507		0.0897312		63.6469					TEL_H3_3		0.27939		2YEF3_P_H3_3		0.02865		0.102545		61.07
	TEL_H3_4		0.26847		YEF3_P_H3_4		0.02478		0.0923008		84.9878	76.1068	10.5516			TEL_H3_4		0.26847		2YEF3_P_H3_4		0.02392		0.0890975		82.659	65.9685	20.1659
	TEL_H3_5	hda1Δ	0.2497		YEF3_P_H3_5		0.02799		0.112095		78.89					TEL_H3_5		0.2497		2YEF3_P_H3_5		0.02491		0.0997597		43.5615
	TEL_H3_6		0.26573		YEF3_P_H3_6		0.03032		0.114101		64.4425					TEL_H3_6		0.26573		2YEF3_P_H3_6		0.02266		0.0852745		71.685
H4ac	Tel_H4ac_1		0.00031		YEF3_P_H4ac_1		0.00204		6.58065						H3ac	TEL_H3AC_1		0.00307		YEF3_P_H3AC_1		0.01767		5.7557
	Tel_H4ac_2		0.00031		YEF3_P_H4ac_2		0.00238		7.67742							TEL_H3AC_2		0.00231		YEF3_P_H3AC_2		0.01655		7.1645
	Tel_H4ac_3		0.00045		YEF3_P_H4ac_3		0.00257		5.71111							TEL_H3AC_3		0.00282		YEF3_P_H3AC_3		0.01766		6.26241
	Tel_H4ac_4		0.00045		YEF3_P_H4ac_4		0.00353		7.84444							TEL_H3AC_4		0.0017		YEF3_P_H3AC_4		0.01252		7.36471
	Tel_H4ac_5		0.00051		YEF3_P_H4ac_5		0.00451		8.84314							TEL_H3AC_5		0.00243		YEF3_P_H3AC_5		0.01056		4.34568
	Tel_H4ac_6		0.00051		YEF3_P_H4ac_6		0.00375		7.35294							TEL_H3AC_6		0.00186		YEF3_P_H3AC_6		0.01137		6.1129
H3	TEL_H3_1		0.24256		YEF3_O_H3_1		0.19008		0.783641		10.6204	7.87656	2.44252		H3	TEL_H3_1		0.24256		YEF3_O_H3_1		0.19008		0.783641		2.94707	2.77797	0.183927
	TEL_H3_2		0.21157		YEF3_O_H3_2		0.18385		0.86898		5.93948					TEL_H3_2		0.21157		YEF3_O_H3_2		0.18385		0.86898		2.8047
	TEL_H3_3		0.27939		YEF3_O_H3_3		0.24326		0.870683		7.0698					TEL_H3_3		0.27939		YEF3_O_H3_3		0.24326		0.870683		2.58214
	TEL_H3_4		0.26847		YEF3_O_H3_4		0.20362		0.758446		25.1098	21.1795	3.40461			TEL_H3_4		0.26847		YEF3_O_H3_4		0.20362		0.758446		4.00199	3.54821	0.407836
	TEL_H3_5		0.2497		YEF3_O_H3_5		0.20281		0.812215		19.2888					TEL_H3_5		0.2497		YEF3_O_H3_5		0.20281		0.812215		3.21227
	TEL_H3_6		0.26573		YEF3_O_H3_6		0.21615		0.81342		19.1397					TEL_H3_6		0.26573		YEF3_O_H3_6		0.21615		0.81342		3.43036
H4ac	Tel_H4ac_1		0.00031		YEF3_O_H4ac_1		0.00258		8.32258						H3ac	TEL_H3AC_1		0.00307		YEF3_O_H3AC_1		0.00709		2.30945
	Tel_H4ac_2		0.00031		YEF3_O_H4ac_2		0.0016		5.16129							TEL_H3AC_2		0.00231		YEF3_O_H3AC_2		0.00563		2.43723
	Tel_H4ac_3		0.00045		YEF3_O_H4ac_3		0.00277		6.15556							TEL_H3AC_3		0.00282		YEF3_O_H3AC_3		0.00634		2.24823
	Tel_H4ac_4		0.00045		YEF3_O_H4ac_4		0.00857		19.0444							TEL_H3AC_4		0.0017		YEF3_O_H3AC_4		0.00516		3.03529
	Tel_H4ac_5		0.00051		YEF3_O_H4ac_5		0.00799		15.6667							TEL_H3AC_5		0.00243		YEF3_O_H3AC_5		0.00634		2.60905
	Tel_H4ac_6		0.00051		YEF3_O_H4ac_6		0.00794		15.5686							TEL_H3AC_6		0.00186		YEF3_O_H3AC_6		0.00519		2.79032
H3	TEL_H3_1		0.24256		PMA1_P_H3_1		0.03845		0.158517		39.8857	39.5631	6.89526		H3	TEL_H3_1		0.24256		PMA1_P_H3_1		0.03845		0.158517		48.4744	44.4817	3.46684
	TEL_H3_2		0.21157		PMA1_P_H3_2		0.03789		0.17909		46.2915					TEL_H3_2		0.21157		PMA1_P_H3_2		0.03789		0.17909		42.7366
	TEL_H3_3		0.27939		PMA1_P_H3_3		0.04755		0.170192		32.5123					TEL_H3_3		0.27939		PMA1_P_H3_3		0.04755		0.170192		42.2343
	TEL_H3_4		0.26847		PMA1_P_H3_4		0.05501		0.204902		54.6603	46.564	7.08686			TEL_H3_4		0.26847		PMA1_P_H3_4		0.05501		0.204902		52.9665	49.4461	13.3441
	TEL_H3_5		0.2497		PMA1_P_H3_5		0.04801		0.192271		43.5456					TEL_H3_5		0.2497		PMA1_P_H3_5		0.04801		0.192271		34.6947
	TEL_H3_6		0.26573		PMA1_P_H3_6		0.05074		0.190946		41.486					TEL_H3_6		0.26573		PMA1_P_H3_6		0.05074		0.190946		60.677
H4ac	Tel_H4ac_1		0.00031		PMA1_P_H4ac_1		0.00196		6.32258						H3ac	TEL_H3AC_1		0.00307		PMA1_P_H3AC_1		0.02359		7.68404
	Tel_H4ac_2		0.00031		PMA1_P_H4ac_2		0.00257		8.29032							TEL_H3AC_2		0.00231		PMA1_P_H3AC_2		0.01768		7.65368
	Tel_H4ac_3		0.00045		PMA1_P_H4ac_3		0.00249		5.53333							TEL_H3AC_3		0.00282		PMA1_P_H3AC_3		0.02027		7.18794
	Tel_H4ac_4		0.00045		PMA1_P_H4ac_4		0.00504		11.2							TEL_H3AC_4		0.0017		PMA1_P_H3AC_4		0.01845		10.8529
	Tel_H4ac_5		0.00051		PMA1_P_H4ac_5		0.00427		8.37255							TEL_H3AC_5		0.00243		PMA1_P_H3AC_5		0.01621		6.67078
	Tel_H4ac_6		0.00051		PMA1_P_H4ac_6		0.00404		7.92157							TEL_H3AC_6		0.00186		PMA1_P_H3AC_6		0.02155		11.586
H3	TEL_H3_1		0.24256		PMA1_O_H3_1		0.20204		0.832949		11.1535	9.34503	1.91982		H3	TEL_H3_1		0.24256		PMA1_O_H3_1		0.1792		0.738786		9.25896	9.23159	0.165986
	TEL_H3_2		0.21157		PMA1_O_H3_2		0.19722		0.932174		9.55104					TEL_H3_2		0.21157		PMA1_O_H3_2		0.18361		0.867845		9.05362
	TEL_H3_3		0.27939		PMA1_O_H3_3		0.26764		0.957944		7.33051					TEL_H3_3		0.27939		PMA1_O_H3_3		0.21088		0.754787		9.38219
	TEL_H3_4		0.26847		PMA1_O_H3_4		0.32301		1.20315		14.148	15.9942	1.63635			TEL_H3_4		0.26847		PMA1_O_H3_4		0.25671		0.956196		9.70143	8.54486	1.13328
	TEL_H3_5		0.2497		PMA1_O_H3_5		0.28414		1.13793		17.2657					TEL_H3_5		0.2497		PMA1_O_H3_5		0.23021		0.921946		7.43641
	TEL_H3_6		0.26573		PMA1_O_H3_6		0.30472		1.14673		16.5689					TEL_H3_6		0.26573		PMA1_O_H3_6		0.25154		0.9466		8.49674
H4ac	Tel_H4ac_1		0.00031		PMA1_O_H4AC_1		0.00288		9.29032						H3ac	TEL_H3AC_1		0.00307		PMA1_O_H3AC_1		0.021		6.84039
	Tel_H4ac_2		0.00031		PMA1_O_H4AC_2		0.00276		8.90323							TEL_H3AC_2		0.00231		PMA1_O_H3AC_2		0.01815		7.85714
	Tel_H4ac_3		0.00045		PMA1_O_H4AC_3		0.00316		7.02222							TEL_H3AC_3		0.00282		PMA1_O_H3AC_3		0.01997		7.08156
	Tel_H4ac_4		0.00045		PMA1_O_H4AC_4		0.00766		17.0222							TEL_H3AC_4		0.0017		PMA1_O_H3AC_4		0.01577		9.27647
	Tel_H4ac_5		0.00051		PMA1_O_H4AC_5		0.01002		19.6471							TEL_H3AC_5		0.00243		PMA1_O_H3AC_5		0.01666		6.85597
	Tel_H4ac_6		0.00051		PMA1_O_H4AC_6		0.00969		19							TEL_H3AC_6		0.00186		PMA1_O_H3AC_6		0.01496		8.04301

## Sheet: Fig 3a
Figure 3a	ChIP-qPCR
YTK304: Control(No tag)
YTK376: HDA1-myc
PMA1 prom	YTK304-1_Input	0.85054				PMA1 cds	YTK304-1_Input	0.90415
PMA1 prom	YTK304-2_Input	1				PMA1 cds	YTK304-2_Input	0.9176
PMA1 prom	YTK304-3_Input	0.96277				PMA1 cds	YTK304-3_Input	1
PMA1 prom	YTK376-1_Input	0.99535				PMA1 cds	YTK376-1_Input	0.91374
PMA1 prom	YTK376-2_Input	0.98457				PMA1 cds	YTK376-2_Input	0.95648
PMA1 prom	YTK376-3_Input	0.84132				PMA1 cds	YTK376-3_Input	0.8835					0.0985524	0.129415
			IP/INPUT	AVERAGE	STDEV				IP/INPUT	AVERAGE	STDEV		0.442278	0.502521
PMA1 prom	YTK304-1_c-myc	0.10572	0.124298	0.0985524	0.0227595	PMA1 cds	YTK304-1_c-myc	0.14503	0.160405	0.129415	0.0362851
PMA1 prom	YTK304-2_c-myc	0.09025	0.09025			PMA1 cds	YTK304-2_c-myc	0.12694	0.138339				0.0227595	0.0362851
PMA1 prom	YTK304-3_c-myc	0.07809	0.0811097			PMA1 cds	YTK304-3_c-myc	0.0895	0.0895				0.0485746	0.0675405
PMA1 prom	YTK376-1_c-myc	0.43382	0.435847	0.442278	0.0485746	PMA1 cds	YTK376-1_c-myc	0.46608	0.510079	0.502521	0.0675405
PMA1 prom	YTK376-2_c-myc	0.39111	0.397239			PMA1 cds	YTK376-2_c-myc	0.41274	0.43152
PMA1 prom	YTK376-3_c-myc	0.4154	0.493748			PMA1 cds	YTK376-3_c-myc	0.50003	0.565965
TKL2 prom	YTK304-1_Input	1				TKL2 cds	YTK304-1_Input	0.9363
TKL2 prom	YTK304-2_Input	0.83885				TKL2 cds	YTK304-2_Input	0.70227
TKL2 prom	YTK304-3_Input	0.75163				TKL2 cds	YTK304-3_Input	1
TKL2 prom	YTK376-1_Input	0.92553				TKL2 cds	YTK376-1_Input	0.80011
TKL2 prom	YTK376-2_Input	0.82937				TKL2 cds	YTK376-2_Input	0.80726
TKL2 prom	YTK376-3_Input	0.94742				TKL2 cds	YTK376-3_Input	0.8317
			IP/INPUT	AVERAGE	STDEV				IP/INPUT	AVERAGE	STDEV
TKL2 prom	YTK304-1_c-myc	0.15723	0.15723	0.125777	0.038132	TKL2 cds	YTK304-1_c-myc	0.13204	0.141023	0.141966	0.0541032
TKL2 prom	YTK304-2_c-myc	0.1147	0.136735			TKL2 cds	YTK304-2_c-myc	0.13802	0.196534
TKL2 prom	YTK304-3_c-myc	0.06266	0.0833655			TKL2 cds	YTK304-3_c-myc	0.08834	0.08834
TKL2 prom	YTK376-1_c-myc	0.36181	0.390922	0.33638	0.0476958	TKL2 cds	YTK376-1_c-myc	0.29211	0.365087	0.333041	0.0416735
TKL2 prom	YTK376-2_c-myc	0.26185	0.315722			TKL2 cds	YTK376-2_c-myc	0.23082	0.28593
TKL2 prom	YTK376-3_c-myc	0.28659	0.302495			TKL2 cds	YTK376-3_c-myc	0.28952	0.348106
YEF3 prom	YTK304-1_Input	0.85313				YEF3 cds	YTK304-1_Input	0.91339
YEF3 prom	YTK304-2_Input	0.68195				YEF3 cds	YTK304-2_Input	0.7828
YEF3 prom	YTK304-3_Input	0.99587				YEF3 cds	YTK304-3_Input	0.95087
YEF3 prom	YTK376-1_Input	1				YEF3 cds	YTK376-1_Input	1
YEF3 prom	YTK376-2_Input	0.86471				YEF3 cds	YTK376-2_Input	0.85132
YEF3 prom	YTK376-3_Input	0.78549				YEF3 cds	YTK376-3_Input	0.81458
			IP/INPUT	AVERAGE	STDEV				IP/INPUT	AVERAGE	STDEV
YEF3 prom	YTK304-1_c-myc	0.11766	0.137916	0.147236	0.0288163	YEF3 cds	YTK304-1_c-myc	0.20385	0.22318	0.217596	0.0520413
YEF3 prom	YTK304-2_c-myc	0.12245	0.179559			YEF3 cds	YTK304-2_c-myc	0.20871	0.26662
YEF3 prom	YTK304-3_c-myc	0.12372	0.124233			YEF3 cds	YTK304-3_c-myc	0.15498	0.162988
YEF3 prom	YTK376-1_c-myc	0.73177	0.73177	0.590962	0.157733	YEF3 cds	YTK376-1_c-myc	0.7568	0.7568	0.807152	0.12271
YEF3 prom	YTK376-2_c-myc	0.36362	0.420511			YEF3 cds	YTK376-2_c-myc	0.61093	0.717627
YEF3 prom	YTK376-3_c-myc	0.48748	0.620606			YEF3 cds	YTK376-3_c-myc	0.77143	0.947028

## Sheet: Fig 3b
Figure 3b	ChIP-qPCR	Raw data
						IP/Input	Average	STDEV
WT	Input	YEF3_P_inp_1		0.04769		0.303418	0.339243	0.0428914
		YEF3_P_inp_2		0.0446		0.386771
		YEF3_P_inp_3		0.05926		0.32754
hda2△hda3△		YEF3_P_inp_4		0.05355		0.158357	0.227731	0.0748715
		YEF3_P_inp_5		0.04002		0.307096
		YEF3_P_inp_5		0.04859		0.21774
WT	IP(myc)	YEF3_P_myc_1		0.01447
		YEF3_P_myc_2		0.01725
		YEF3_P_myc_3		0.01941
hda2△hda3△		YEF3_P_myc_4		0.00848
		YEF3_P_myc_5		0.01229
		YEF3_P_myc_6		0.01058
WT	Input	YEF3_O_inp_1		0.09533		0.515892	0.552271	0.032296
		YEF3_O_inp_2		0.08444		0.563359
		YEF3_O_inp_3		0.10269		0.577564
hda2△hda3△		YEF3_O_inp_4		0.086		0.318605	0.330392	0.0308441
		YEF3_O_inp_5		0.08339		0.365392
		YEF3_O_inp_6		0.08705		0.30718
WT	IP(myc)	YEF3_O_myc_1		0.04918
		YEF3_O_myc_2		0.04757
		YEF3_O_myc_3		0.05931
hda2△hda3△		YEF3_O_myc_4		0.0274
		YEF3_O_myc_5		0.03047
		YEF3_O_myc_6		0.02674
WT	Input	PMA1_P_inp_1		0.09157		0.41673	0.425037	0.00722152
		PMA1_P_inp_2		0.08412		0.428554
		PMA1_P_inp_3		0.11279		0.429825
hda2△hda3△		PMA1_P_inp_4		0.08908		0.239672	0.240342	0.0460299
		PMA1_P_inp_5		0.08235		0.286703
		PMA1_P_inp_6		0.10506		0.194651
WT	IP(myc)	PMA1_P_myc_1		0.03816
		PMA1_P_myc_2		0.03605
		PMA1_P_myc_3		0.04848
hda2△hda3△		PMA1_P_myc_4		0.02135
		PMA1_P_myc_5		0.02361
		PMA1_P_myc_5		0.02045
WT	Input	PMA1_O_inp_1		0.83871		0.598586	0.586002	0.027777
		PMA1_O_inp_2		0.78526		0.55416
		PMA1_O_inp_3		0.92314		0.60526
hda2△hda3△		PMA1_O_inp_4		0.7778		0.388107	0.384746	0.0470807
		PMA1_O_inp_5		0.7263		0.430056
		PMA1_O_inp_6		0.84978		0.336075
WT	IP(myc)	PMA1_O_myc_1		0.50204
		PMA1_O_myc_2		0.43516
		PMA1_O_myc_3		0.55874
hda2△hda3△		PMA1_O_myc_4		0.30187
		PMA1_O_myc_5		0.31235
		PMA1_O_myc_6		0.28559

## Sheet: Fig 3c
Figure 3c	ChIP-qPCR	Raw data
								IP/Input	average	STDEV
YTK376-1-RNase X		IP		YEF3_P_IP3		0.18769		0.453686	0.537344	0.11831
YTK376-2-RNase X				YEF3_P_IP4		0.27298		0.621002
YTK376-1-RNase				YEF3_P_IP1		0.13444		0.303086	0.343069	0.0565439
YTK376-2-RNase				YEF3_P_IP2		0.1592		0.383051
YTK376-1-RNase X		Input		YEF3_P_In7		0.4137
YTK376-2-RNase X				YEF3_P_In8		0.43958
YTK376-1-RNase				YEF3_P_In5		0.44357
YTK376-2-RNase				YEF3_P_In6		0.41561
YTK376-1-RNase X		IP		YEF3_O_IP3		0.4388		0.723162	0.780086	0.0805027
YTK376-2-RNase X				YEF3_O_IP4		0.62194		0.83701
YTK376-1-RNase				YEF3_O_IP1		0.37261		0.51671	0.526641	0.0140451
YTK376-2-RNase				YEF3_O_IP2		0.35468		0.536573
YTK376-1-RNase X		Input		YEF3_O_In7		0.60678
YTK376-2-RNase X				YEF3_O_In8		0.74305
YTK376-1-RNase				YEF3_O_In5		0.72112
YTK376-2-RNase				YEF3_O_In6		0.66101
								IP/Input	average	STDEV
YTK376-1-RNase X		IP		PMA1_P_IP3		0.38141		0.552248	0.633271	0.114583
YTK376-2-RNase X				PMA1_P_IP4		0.53652		0.714293
YTK376-1-RNase				PMA1_P_IP1		0.27828		0.347741	0.37983	0.0453798
YTK376-2-RNase				PMA1_P_IP2		0.3224		0.411918
YTK376-1-RNase X		Input		PMA1_P_In7		0.69065
YTK376-2-RNase X				PMA1_P_In8		0.75112
YTK376-1-RNase				PMA1_P_In5		0.80025
YTK376-2-RNase				PMA1_P_In6		0.78268
YTK376-1-RNase X		IP		PMA1_O_IP3		0.54052		0.718251	0.85742	0.196815
YTK376-2-RNase X				PMA1_O_IP4		0.8182		0.99659
YTK376-1-RNase				PMA1_O_IP1		0.45985		0.508357	0.521134	0.0180694
YTK376-2-RNase				PMA1_O_IP2		0.44635		0.533911
YTK376-1-RNase X		Input		PMA1_O_In7		0.75255
YTK376-2-RNase X				PMA1_O_In8		0.821
YTK376-1-RNase				PMA1_O_In5		0.90458
YTK376-2-RNase				PMA1_O_In6		0.836

## Sheet: Fig 3d
Figure 3d	ChIP-qPCR	Raw data
							IP/Input	Average	STDEV
hda2△hda3△	Rnase x	Input	YEF3_P_input_1		0.05656		0.241513	0.214678	0.0373757
			YEF3_P_input_2		0.05496		0.230531
			YEF3_P_input_3		0.06076		0.171988
	Rnase o		YEF3_P_input_4		0.05503		0.192077	0.224895	0.0368557
			YEF3_P_input_5		0.0639		0.21784
			YEF3_P_input_6		0.05163		0.264769
hda2△hda3△	Rnase x	IP(myc)	YEF3_P_myc_1		0.01366
			YEF3_P_myc_2		0.01267
			YEF3_P_myc_3		0.01045
	Rnase o		YEF3_P_myc_4		0.01057
			YEF3_P_myc_5		0.01392
			YEF3_P_myc_6		0.01367
hda2△hda3△	Rnase x	Input	YEF3_O_input_1		0.34191		0.370244	0.330495	0.0366005
			YEF3_O_input_2		0.36702		0.298185
			YEF3_O_input_3		0.34836		0.323057
	Rnase o		YEF3_O_input_4		0.32381		0.300547	0.312223	0.0102279
			YEF3_O_input_5		0.3522		0.316525
			YEF3_O_input_6		0.27494		0.319597
hda2△hda3△	Rnase x	IP(myc)	YEF3_O_myc_1		0.12659
			YEF3_O_myc_2		0.10944
			YEF3_O_myc_3		0.11254
	Rnase o		YEF3_O_myc_4		0.09732
			YEF3_O_myc_5		0.11148
			YEF3_O_myc_6		0.08787
hda2△hda3△	Rnase x	Input	PMA1_P_input_1		0.37803		0.318731	0.263221	0.0490763
			PMA1_P_input_2		0.48902		0.225594
			PMA1_P_input_3		0.46658		0.245338
	Rnase o		PMA1_P_input_4		0.43558		0.229166	0.270788	0.0437029
			PMA1_P_input_5		0.41649		0.31631
			PMA1_P_input_6		0.45079		0.266887
hda2△hda3△	Rnase x	IP(myc)	PMA1_P_myc_1		0.12049
			PMA1_P_myc_2		0.11032
			PMA1_P_myc_3		0.11447
	Rnase o		PMA1_P_myc_4		0.09982
			PMA1_P_myc_5		0.13174
			PMA1_P_myc_6		0.12031
hda2△hda3△	Rnase x	Input	PMA1_O_input_1		0.97614		0.329574	0.31763	0.0132635
			PMA1_O_input_2		1		0.31996
			PMA1_O_input_3		0.94592		0.303355
	Rnase o		PMA1_O_input_4		0.96437		0.317793	0.330913	0.0114539
			PMA1_O_input_5		0.90568		0.336024
			PMA1_O_input_6		0.88888		0.338921
hda2△hda3△	Rnase x	IP(myc)	PMA1_O_myc_1		0.32171
			PMA1_O_myc_2		0.31996
			PMA1_O_myc_3		0.28695
	Rnase o		PMA1_O_myc_4		0.30647
			PMA1_O_myc_5		0.30433
			PMA1_O_myc_6		0.30126

## Sheet: Fig 3g
Figure 3g	ChIP-qPCR	Raw data
	G.S				IP/Input		Average	STDEV			G.S				IP/Input		Average	STDEV
Input	YEF3_O_inp_1		0.49982		1.18707		1.08506	0.089058		Input	PMA1_O_inp_1		1		0.52472		0.520927	0.0315912
	YEF3_O_inp_2	WT	0.91608		1.0228						PMA1_O_inp_2	WT	0.89994		0.48761
	YEF3_O_inp_3		0.81202		1.04529						PMA1_O_inp_3		0.87512		0.55045
	YEF3_O_inp_4		0.63961		0.26907		0.254045	0.0204064			PMA1_O_inp_4		0.69574		0.247319		0.142145	0.091255
	YEF3_O_inp_5	ΔArb2	0.83763		0.262252						PMA1_O_inp_5	ΔArb2	1		0.08397
	YEF3_O_inp_6		0.90073		0.230813						PMA1_O_inp_6		0.929		0.0951453
Myc	YEF3_O_myc_1		0.59332							Myc	PMA1_O_myc_1		0.52472
	YEF3_O_myc_2		0.93697								PMA1_O_myc_2		0.43882
	YEF3_O_myc_3		0.8488								PMA1_O_myc_3		0.48171
	YEF3_O_myc_4		0.1721								PMA1_O_myc_4		0.17207
	YEF3_O_myc_5		0.21967								PMA1_O_myc_5		0.08397
	YEF3_O_myc_6		0.2079								PMA1_O_myc_6		0.08839

## Sheet: Fig 3h
Figure 3h	ChIP-qPCR	Raw data
YTK376: HDA1-myc
YTK383: HDA1-myc(ΔArb2 domain)
	TEL(N.S)				G.S				G.S/TEL		H4ac/H3	Average	STDEV
H3	TEL_H3_1	YTK376	0.38896		YEF3_O2_H3_1		0.35408		0.910325		2.97778	3.42216	0.487155
	TEL_H3_2		0.36763		YEF3_O2_H3_2		0.40095		1.09063		3.94304
	TEL_H3_3		0.32241		YEF3_O2_H3_3		0.35558		1.10288		3.34567
	TEL_H3_4	YTK383	0.27939		YEF3_O2_H3_4		0.29693		1.06278		11.6611	9.88975	1.54145
	TEL_H3_5		0.40926		YEF3_O2_H3_5		0.383		0.935835		9.15559
	TEL_H3_6		0.29972		YEF3_O2_H3_6		0.3256		1.08635		8.85262
H4ac	TEL_H4ac_1	YTK376	0.00363		YEF3_O2_H4ac_1		0.00984		2.71074
	TEL_H4ac_2		0.00243		YEF3_O2_H4ac_2		0.01045		4.30041
	TEL_H4ac_3		0.00316		YEF3_O2_H4ac_3		0.01166		3.68987
	TEL_H4ac_4	YTK383	0.00262		YEF3_O2_H4ac_4		0.03247		12.3931
	TEL_H4ac_5		0.00389		YEF3_O2_H4ac_5		0.03333		8.56812
	TEL_H4ac_6		0.00282		YEF3_O2_H4ac_6		0.02712		9.61702
	TEL(N.S)				G.S				G.S/TEL		H4ac/H3	Average	STDEV
H3	TEL_H3_1	YTK376	0.38896		PMA1_O2_H3_1		0.8326		2.14058		5.6214	6.0937	0.882686
	TEL_H3_2		0.36763		PMA1_O2_H3_2		1		2.72013		7.11205
	TEL_H3_3		0.32241		PMA1_O2_H3_3		0.80094		2.48423		5.54766
	TEL_H3_4	YTK383	0.27939		PMA1_O2_H3_4		0.80853		2.89391		16.0023	13.864	2.01555
	TEL_H3_5		0.40926		PMA1_O2_H3_5		0.98474		2.40615		11.999
	TEL_H3_6		0.29972		PMA1_O2_H3_6		0.81401		2.7159		13.5908
H4ac	TEL_H4ac_1	YTK376	0.00363		PMA1_O2_H4ac_1		0.04368		12.0331
	TEL_H4ac_2		0.00243		PMA1_O2_H4ac_2		0.04701		19.3457
	TEL_H4ac_3		0.00316		PMA1_O2_H4ac_3		0.04355		13.7816
	TEL_H4ac_4	YTK383	0.00262		PMA1_O2_H4ac_4		0.12133		46.3092
	TEL_H4ac_5		0.00389		PMA1_O2_H4ac_5		0.11231		28.8715
	TEL_H4ac_6		0.00282		PMA1_O2_H4ac_6		0.10409		36.9113

## Sheet: Fig 4g
Figure 4g	ChIP-qPCR	Raw data
Hda1-myc ChIP
	IP/Input		Average	STDEV				IP/Input		Average	STDEV
GAL1 promoter	0.519024	YPGal	0.363276	0.134884			GAL3 promoter	0.423876	YPGal	0.387205	0.0321894
	0.286292							0.37412
	0.284513							0.363618
	0.124146	Glu-4min	0.136214	0.0122373				0.285011	Glu-4min	0.261231	0.0210788
	0.135882							0.253838
	0.148613							0.244846
GAL1 ORF	0.865146	YPGal	0.832694	0.0602666			GAL3 ORF	0.579884	YPGal	0.526312	0.0476689
	0.763156							0.510474
	0.869781							0.488579
	0.214289	Glu-4min	0.198668	0.0418364				0.220311	Glu-4min	0.220321	0.000342287
	0.230446							0.220668
	0.151268							0.219983
GAL1 3'end	0.877529	YPGal	0.833362	0.0629356			GAL3 3'end	0.52874	YPGal	0.497437	0.0313736
	0.7613							0.465994
	0.861258							0.497576
	0.235359	Glu-4min	0.234676	0.0718667				0.227627	Glu-4min	0.227247	0.0173497
	0.306199							0.244404
	0.162471							0.20971
Rpb3 ChIP
	IP/Input		Average	Error				IP/Input		Average	Error
GAL1 promoter	108.789	YPGal	126.154	22.9298			GAL3 promoter	5.45197	YPGal	6.1642	0.749174
	152.146							6.94553
	117.527							6.09508
	0.827587	Glu-4min	0.641153	0.162682				0.539823	Glu-4min	0.470897	0.0837604
	0.528006							0.495194
	0.567866							0.377675
GAL1 ORF	82.2446	YPGal	85.2514	2.61791			GAL3 ORF	5.38055	YPGal	6.38834	0.908166
	86.4847							6.64115
	87.0249							7.14332
	0.590561	Glu-4min	0.523274	0.0988788				0.519346	Glu-4min	0.433744	0.098201
	0.569513							0.455344
	0.409747							0.326541
GAL1 3'end	56.315	YPGal	60.8843	3.97676			GAL3 3'end	7.43426	YPGal	8.11886	0.60184
	63.5629							8.56462
	62.7752							8.35771
	1.30611	Glu-4min	1.08165	0.215631				0.646906	Glu-4min	0.540924	0.126504
	1.06276							0.574991
	0.876088							0.400875

## Sheet: Fig 5c
Figure 5c	ChIP-qPCR
	Sample	Ctrl							GS/TEL		H4ac/H3	average	STDEV		HAP1
H3	TEL_H3-1		0.19798	0.00923	HAP1_H3-1		0.76948	0.01119	3.88666		5.62952	6.35621	0.842878
	TEL_H3-2		0.11949	0.00252	HAP1_H3-2		0.52193	0.01213	4.36798		7.28025
	TEL_H3-3		0.13541	0.00413	HAP1_H3-3		0.57695	0.02223	4.26076		6.15884
	TEL_H3-4		0.16477	0.00772	HAP1_H3-4		0.74761	0.05374	4.53729		11.9264	13.3169	1.64138
	TEL_H3-5		0.15715	0.00542	HAP1_H3-5		0.79741	0.02025	5.0742		15.1275
	TEL_H3-6		0.15025	0.00803	HAP1_H3-6		0.71705	0.0413	4.77238		12.8968
	TEL_H3-7		0.12228	0.00309	HAP1_H3-7		0.46849	0.00983	3.83129		11.7042	10.9952	2.75047
	TEL_H3-8		0.09993	0.00236	HAP1_H3-8		0.49693	0.00641	4.97278		7.95961
	TEL_H3-9		0.10954	0.00916	HAP1_H3-9		0.50348	0.01786	4.59631		13.3217
	TEL_H3-10		0.13208	0.00054	HAP1_H3-10		0.45492	0.03885	3.44428		16.6677	16.5194	0.592855
	TEL_H3-11		0.09604	0.00521	HAP1_H3-11		0.42443	0.01209	4.4193		15.8665
	TEL_H3-12		0.1378	0.011	HAP1_H3-12		0.59314	0.05286	4.30435		17.0241
H4ac	TEL_H4ac-1		0.00025	6e-05	HAP1_H4ac1		0.00547	0.00054	21.88
	TEL_H4ac-2		0.0002	2e-05	HAP1_H4ac2		0.00636	0.00053	31.8
	TEL_H4ac-3		0.00029	8e-05	HAP1_H4ac3		0.00761	0.00018	26.2414
	TEL_H4ac-4		0.00044	4e-05	HAP1_H4ac4		0.02381	0.00086	54.1136
	TEL_H4ac-5		0.00025	0	HAP1_H4ac5		0.01919	0.00189	76.76
	TEL_H4ac-6		0.00031	6e-05	HAP1_H4ac6		0.01908	0.00094	61.5484
	TEL_H4ac-7		0.00057	5e-05	HAP1_H4ac7		0.02556	0.00061	44.8421
	TEL_H4ac-8		0.00043	7e-05	HAP1_H4ac8		0.01702	0.00057	39.5814
	TEL_H4ac-9		0.00026	7e-05	HAP1_H4ac9		0.01592	0.00159	61.2308
	TEL_H4ac-10		0.00049	2e-05	HAP1_H4ac10		0.02813	0.00076	57.4082
	TEL_H4ac-11		0.00042	4e-05	HAP1_H4ac11		0.02945	0.0015	70.119
	TEL_H4ac-12		0.00036	8e-05	HAP1_H4ac12		0.02638	0.003	73.2778
	Sample	Ctrl							GS/TEL		H4ac/H3	average	STDEV		STT4
H3	TEL_H3-1		0.19798	0.00923	STT4_H3-1		0.92367	0.00916	4.66547		4.21822	3.9391	0.999611
	TEL_H3-2		0.11949	0.00252	STT4_H3-2		0.60503	0.00741	5.06344		4.76949
	TEL_H3-3		0.13541	0.00413	STT4_H3-3		0.79703	0.02773	5.88605		2.8296
	TEL_H3-4		0.16477	0.00772	STT4_H3-4		0.89762	0.02255	5.44771		8.11016	9.1014	1.3792
	TEL_H3-5		0.15715	0.00542	STT4_H3-5		1	0.02869	6.36335		8.51753
	TEL_H3-6		0.15025	0.00803	STT4_H3-6		0.8698	0.02892	5.78902		10.6765
	TEL_H3-7		0.12228	0.00309	STT4_H3-7		0.60191	0.01929	4.92239		7.04265	7.38183	1.15655
	TEL_H3-8		0.09993	0.00236	STT4_H3-8		0.5708	0.03427	5.712		6.43281
	TEL_H3-9		0.10954	0.00916	STT4_H3-9		0.62394	0.05516	5.696		8.67005
	TEL_H3-10		0.13208	0.00054	STT4_H3-10		0.48393	0.01138	3.66392		13.4127	14.1653	1.07056
	TEL_H3-11		0.09604	0.00521	STT4_H3-11		0.40189	0.01492	4.18461		15.3909
	TEL_H3-12		0.1378	0.011	STT4_H3-12		0.60552	0.04942	4.39419		13.6923
H4ac	TEL_H4ac-1		0.00025	6e-05	STT4_H4ac1		0.00492	0.0003	19.68
	TEL_H4ac-2		0.0002	2e-05	STT4_H4ac2		0.00483	0.00044	24.15
	TEL_H4ac-3		0.00029	8e-05	STT4_H4ac3		0.00483	0.00037	16.6552
	TEL_H4ac-4		0.00044	4e-05	STT4_H4ac4		0.01944	0.00114	44.1818
	TEL_H4ac-5		0.00025	0	STT4_H4ac5		0.01355	0.00036	54.2
	TEL_H4ac-6		0.00031	6e-05	STT4_H4ac6		0.01916	0.00087	61.8065
	TEL_H4ac-7		0.00057	5e-05	STT4_H4ac7		0.01976	0.00081	34.6667
	TEL_H4ac-8		0.00043	7e-05	STT4_H4ac8		0.0158	0.00107	36.7442
	TEL_H4ac-9		0.00026	7e-05	STT4_H4ac9		0.01284	0.00041	49.3846
	TEL_H4ac-10		0.00049	2e-05	STT4_H4ac10		0.02408	0.00226	49.1429
	TEL_H4ac-11		0.00042	4e-05	STT4_H4ac11		0.02705	0.00119	64.4048
	TEL_H4ac-12		0.00036	8e-05	STT4_H4ac12		0.02166	0.00153	60.1667

[truncated: 9 more sheets: Fig S1a, Fig S1b, Fig S1c, Fig S3b, Fig S3c, Fig S3d, Fig S4d, Fig S5c, Fig S6a]
